# Supplementary material for: Community-based eDNA metabarcoding for monitoring fish biodiversity and food webs in the Peace-Athabasca Delta
Source: PeerJ. 2026 May 22;14:e21341. doi: 10.7717/peerj.21341 (PMC13200620; doi:10.7717/peerj.21341)
Supplement: Supplemental Information 4 [file peerj-14-21341-s004.xlsx]

## Sheet: Sheet1
12S_Water samples (half filters)
Name	# Sequences	% GC	Description	Max Sequence Length	Min Sequence Length	Paired Data Type	Read Technology	Size
12S-E-1-I_S1_L001_R_001	415052	0.47	Paired reads created from 12S-E-1-I_S1_L001_R1_001 and 12S-E-1-I_S1_L001_R2_001	301	35	Paired End	Illumina	120,288 KB
12S-E-1-II_S33_L001_R_001	975510	0.475	Paired reads created from 12S-E-1-II_S33_L001_R1_001 and 12S-E-1-II_S33_L001_R2_001	301	35	Paired End	Illumina	281,179 KB
12S-E-1-III_S65_L001_R_001	744096	0.472	Paired reads created from 12S-E-1-III_S65_L001_R1_001 and 12S-E-1-III_S65_L001_R2_001	301	35	Paired End	Illumina	214,654 KB
12S-E-NC-I_S2_L001_R_001	54	0.494	Paired reads created from 12S-E-NC-I_S2_L001_R1_001 and 12S-E-NC-I_S2_L001_R2_001	301	35	Paired End	Illumina	13 KB
12S-E-NC-II_S34_L001_R_001	13630	0.447	Paired reads created from 12S-E-NC-II_S34_L001_R1_001 and 12S-E-NC-II_S34_L001_R2_001	301	35	Paired End	Illumina	3,363 KB
12S-E-NC-III_S66_L001_R_001	2944	0.483	Paired reads created from 12S-E-NC-III_S66_L001_R1_001 and 12S-E-NC-III_S66_L001_R2_001	301	35	Paired End	Illumina	245 KB
12S-FC-A-1-I_S5_L001_R_001	198932	0.476	Paired reads created from 12S-FC-A-1-I_S5_L001_R1_001 and 12S-FC-A-1-I_S5_L001_R2_001	301	35	Paired End	Illumina	52,535 KB
12S-FC-A-1-II_S37_L001_R_001	266064	0.465	Paired reads created from 12S-FC-A-1-II_S37_L001_R1_001 and 12S-FC-A-1-II_S37_L001_R2_001	301	35	Paired End	Illumina	69,708 KB
12S-FC-A-1-III_S69_L001_R_001	298224	0.471	Paired reads created from 12S-FC-A-1-III_S69_L001_R1_001 and 12S-FC-A-1-III_S69_L001_R2_001	301	35	Paired End	Illumina	78,830 KB
12S-FC-A-NC-I_S6_L001_R_001	552	0.474	Paired reads created from 12S-FC-A-NC-I_S6_L001_R1_001 and 12S-FC-A-NC-I_S6_L001_R2_001	301	35	Paired End	Illumina	180 KB
12S-FC-A-NC-II_S38_L001_R_001	748	0.483	Paired reads created from 12S-FC-A-NC-II_S38_L001_R1_001 and 12S-FC-A-NC-II_S38_L001_R2_001	301	35	Paired End	Illumina	260 KB
12S-FC-A-NC-III_S70_L001_R_001	27260	0.442	Paired reads created from 12S-FC-A-NC-III_S70_L001_R1_001 and 12S-FC-A-NC-III_S70_L001_R2_001	301	35	Paired End	Illumina	6,662 KB
12S-FC-B-1-I_S7_L001_R_001	1176006	0.477	Paired reads created from 12S-FC-B-1-I_S7_L001_R1_001 and 12S-FC-B-1-I_S7_L001_R2_001	301	35	Paired End	Illumina	320,363 KB
12S-FC-B-1-II_S39_L001_R_001	1343424	0.477	Paired reads created from 12S-FC-B-1-II_S39_L001_R1_001 and 12S-FC-B-1-II_S39_L001_R2_001	301	35	Paired End	Illumina	357,341 KB
12S-FC-B-1-III_S71_L001_R_001	1420652	0.477	Paired reads created from 12S-FC-B-1-III_S71_L001_R1_001 and 12S-FC-B-1-III_S71_L001_R2_001	301	35	Paired End	Illumina	384,061 KB
12S-FC-B-NC-I_S8_L001_R_001	5020	0.49	Paired reads created from 12S-FC-B-NC-I_S8_L001_R1_001 and 12S-FC-B-NC-I_S8_L001_R2_001	301	35	Paired End	Illumina	362 KB
12S-FC-B-NC-II_S40_L001_R_001	308	0.454	Paired reads created from 12S-FC-B-NC-II_S40_L001_R1_001 and 12S-FC-B-NC-II_S40_L001_R2_001	301	35	Paired End	Illumina	83 KB
12S-FC-B-NC-III_S72_L001_R_001	1234	0.483	Paired reads created from 12S-FC-B-NC-III_S72_L001_R1_001 and 12S-FC-B-NC-III_S72_L001_R2_001	301	35	Paired End	Illumina	297 KB
12S-F-S-A-1-I_S3_L001_R_001	279172	0.481	Paired reads created from 12S-F-S-A-1-I_S3_L001_R1_001 and 12S-F-S-A-1-I_S3_L001_R2_001	301	35	Paired End	Illumina	80,824 KB
12S-F-S-A-1-II_S35_L001_R_001	265370	0.481	Paired reads created from 12S-F-S-A-1-II_S35_L001_R1_001 and 12S-F-S-A-1-II_S35_L001_R2_001	301	35	Paired End	Illumina	77,991 KB
12S-F-S-A-1-III_S67_L001_R_001	252122	0.478	Paired reads created from 12S-F-S-A-1-III_S67_L001_R1_001 and 12S-F-S-A-1-III_S67_L001_R2_001	301	35	Paired End	Illumina	73,658 KB
12S-F-S-A-NC-I_S4_L001_R_001	2756	0.493	Paired reads created from 12S-F-S-A-NC-I_S4_L001_R1_001 and 12S-F-S-A-NC-I_S4_L001_R2_001	301	35	Paired End	Illumina	841 KB
12S-F-S-A-NC-II_S36_L001_R_001	538	0.466	Paired reads created from 12S-F-S-A-NC-II_S36_L001_R1_001 and 12S-F-S-A-NC-II_S36_L001_R2_001	301	35	Paired End	Illumina	183 KB
12S-F-S-A-NC-III_S68_L001_R_001	880	0.434	Paired reads created from 12S-F-S-A-NC-III_S68_L001_R1_001 and 12S-F-S-A-NC-III_S68_L001_R2_001	301	35	Paired End	Illumina	140 KB
12S-J-S-A-1-I_S9_L001_R_001	531550	0.469	Paired reads created from 12S-J-S-A-1-I_S9_L001_R1_001 and 12S-J-S-A-1-I_S9_L001_R2_001	301	35	Paired End	Illumina	140,296 KB
12S-J-S-A-1-II_S41_L001_R_001	1336504	0.473	Paired reads created from 12S-J-S-A-1-II_S41_L001_R1_001 and 12S-J-S-A-1-II_S41_L001_R2_001	301	35	Paired End	Illumina	362,148 KB
12S-J-S-A-1-III_S73_L001_R_001	1061118	0.473	Paired reads created from 12S-J-S-A-1-III_S73_L001_R1_001 and 12S-J-S-A-1-III_S73_L001_R2_001	301	35	Paired End	Illumina	286,575 KB
12S-J-S-A-NC-I_S10_L001_R_001	32	0.432	Paired reads created from 12S-J-S-A-NC-I_S10_L001_R1_001 and 12S-J-S-A-NC-I_S10_L001_R2_001	301	35	Paired End	Illumina	11 KB
12S-J-S-A-NC-II_S42_L001_R_001	514	0.378	Paired reads created from 12S-J-S-A-NC-II_S42_L001_R1_001 and 12S-J-S-A-NC-II_S42_L001_R2_001	301	35	Paired End	Illumina	152 KB
12S-J-S-A-NC-III_S74_L001_R_001	966	0.489	Paired reads created from 12S-J-S-A-NC-III_S74_L001_R1_001 and 12S-J-S-A-NC-III_S74_L001_R2_001	301	35	Paired End	Illumina	126 KB
12S-JS-B-1-I_S11_L001_R_001	811822	0.473	Paired reads created from 12S-JS-B-1-I_S11_L001_R1_001 and 12S-JS-B-1-I_S11_L001_R2_001	301	35	Paired End	Illumina	222,074 KB
12S-JS-B-1-II_S43_L001_R_001	909788	0.48	Paired reads created from 12S-JS-B-1-II_S43_L001_R1_001 and 12S-JS-B-1-II_S43_L001_R2_001	301	35	Paired End	Illumina	258,805 KB
12S-JS-B-1-III_S75_L001_R_001	793672	0.471	Paired reads created from 12S-JS-B-1-III_S75_L001_R1_001 and 12S-JS-B-1-III_S75_L001_R2_001	301	35	Paired End	Illumina	214,567 KB
12S-JS-B-NC-I_S12_L001_R_001	180	0.463	Paired reads created from 12S-JS-B-NC-I_S12_L001_R1_001 and 12S-JS-B-NC-I_S12_L001_R2_001	301	35	Paired End	Illumina	55 KB
12S-JS-B-NC-II_S44_L001_R_001	1878	0.404	Paired reads created from 12S-JS-B-NC-II_S44_L001_R1_001 and 12S-JS-B-NC-II_S44_L001_R2_001	301	35	Paired End	Illumina	498 KB
12S-JS-B-NC-III_S76_L001_R_001	744	0.474	Paired reads created from 12S-JS-B-NC-III_S76_L001_R1_001 and 12S-JS-B-NC-III_S76_L001_R2_001	301	35	Paired End	Illumina	270 KB
12S-Lab-NC-1_S97_L001_R_001	2	0.46	Paired reads created from 12S-Lab-NC-1_S97_L001_R1_001 and 12S-Lab-NC-1_S97_L001_R2_001	301	299	Paired End	Illumina	4 KB
12S-LNC-1-I_S31_L001_R_001	4270	0.466	Paired reads created from 12S-LNC-1-I_S31_L001_R1_001 and 12S-LNC-1-I_S31_L001_R2_001	301	35	Paired End	Illumina	1,278 KB
12S-LNC-1-II_S63_L001_R_001	13196	0.478	Paired reads created from 12S-LNC-1-II_S63_L001_R1_001 and 12S-LNC-1-II_S63_L001_R2_001	301	35	Paired End	Illumina	1,792 KB
12S-LNC-1-III_S95_L001_R_001	12722	0.464	Paired reads created from 12S-LNC-1-III_S95_L001_R1_001 and 12S-LNC-1-III_S95_L001_R2_001	301	35	Paired End	Illumina	3,841 KB
12S-OF-1-I_S13_L001_R_001	202684	0.487	Paired reads created from 12S-OF-1-I_S13_L001_R1_001 and 12S-OF-1-I_S13_L001_R2_001	301	35	Paired End	Illumina	61,040 KB
12S-OF-1-II_S45_L001_R_001	578070	0.493	Paired reads created from 12S-OF-1-II_S45_L001_R1_001 and 12S-OF-1-II_S45_L001_R2_001	301	35	Paired End	Illumina	170,185 KB
12S-OF-1-III_S77_L001_R_001	346302	0.478	Paired reads created from 12S-OF-1-III_S77_L001_R1_001 and 12S-OF-1-III_S77_L001_R2_001	301	35	Paired End	Illumina	99,521 KB
12S-OF-NC-I_S14_L001_R_001	30420	0.478	Paired reads created from 12S-OF-NC-I_S14_L001_R1_001 and 12S-OF-NC-I_S14_L001_R2_001	301	35	Paired End	Illumina	7,705 KB
12S-OF-NC-II_S46_L001_R_001	51806	0.474	Paired reads created from 12S-OF-NC-II_S46_L001_R1_001 and 12S-OF-NC-II_S46_L001_R2_001	301	35	Paired End	Illumina	13,080 KB
12S-OF-NC-III_S78_L001_R_001	87950	0.474	Paired reads created from 12S-OF-NC-III_S78_L001_R1_001 and 12S-OF-NC-III_S78_L001_R2_001	301	35	Paired End	Illumina	22,169 KB
12S-OF-S-B-1-I_S15_L001_R_001	407410	0.483	Paired reads created from 12S-OF-S-B-1-I_S15_L001_R1_001 and 12S-OF-S-B-1-I_S15_L001_R2_001	301	35	Paired End	Illumina	111,737 KB
12S-OF-S-B-1-II_S47_L001_R_001	813108	0.482	Paired reads created from 12S-OF-S-B-1-II_S47_L001_R1_001 and 12S-OF-S-B-1-II_S47_L001_R2_001	301	35	Paired End	Illumina	232,602 KB
12S-OF-S-B-1-III_S79_L001_R_001	617174	0.471	Paired reads created from 12S-OF-S-B-1-III_S79_L001_R1_001 and 12S-OF-S-B-1-III_S79_L001_R2_001	301	35	Paired End	Illumina	172,755 KB
12S-OF-S-B-NC-I_S16_L001_R_001	346	0.465	Paired reads created from 12S-OF-S-B-NC-I_S16_L001_R1_001 and 12S-OF-S-B-NC-I_S16_L001_R2_001	301	35	Paired End	Illumina	92 KB
12S-OF-S-B-NC-II_S48_L001_R_001	1182	0.46	Paired reads created from 12S-OF-S-B-NC-II_S48_L001_R1_001 and 12S-OF-S-B-NC-II_S48_L001_R2_001	301	35	Paired End	Illumina	159 KB
12S-OF-S-B-NC-III_S80_L001_R_001	208	0.457	Paired reads created from 12S-OF-S-B-NC-III_S80_L001_R1_001 and 12S-OF-S-B-NC-III_S80_L001_R2_001	301	35	Paired End	Illumina	55 KB
12S-PC-1-I_S19_L001_R_001	1143246	0.474	Paired reads created from 12S-PC-1-I_S19_L001_R1_001 and 12S-PC-1-I_S19_L001_R2_001	301	35	Paired End	Illumina	298,718 KB
12S-PC-1-II_S51_L001_R_001	821768	0.474	Paired reads created from 12S-PC-1-II_S51_L001_R1_001 and 12S-PC-1-II_S51_L001_R2_001	301	35	Paired End	Illumina	217,180 KB
12S-PC-1-III_S83_L001_R_001	935648	0.475	Paired reads created from 12S-PC-1-III_S83_L001_R1_001 and 12S-PC-1-III_S83_L001_R2_001	301	35	Paired End	Illumina	244,226 KB
12S-PC-NC-I_S20_L001_R_001	148	0.45	Paired reads created from 12S-PC-NC-I_S20_L001_R1_001 and 12S-PC-NC-I_S20_L001_R2_001	301	35	Paired End	Illumina	50 KB
12S-PC-NC-II_S52_L001_R_001	274	0.453	Paired reads created from 12S-PC-NC-II_S52_L001_R1_001 and 12S-PC-NC-II_S52_L001_R2_001	301	35	Paired End	Illumina	94 KB
12S-PC-NC-III_S84_L001_R_001	1090	0.482	Paired reads created from 12S-PC-NC-III_S84_L001_R1_001 and 12S-PC-NC-III_S84_L001_R2_001	301	35	Paired End	Illumina	169 KB
12S-P-CR-1-I_S17_L001_R_001	831432	0.485	Paired reads created from 12S-P-CR-1-I_S17_L001_R1_001 and 12S-P-CR-1-I_S17_L001_R2_001	301	35	Paired End	Illumina	244,563 KB
12S-P-CR-1-II_S49_L001_R_001	1168988	0.488	Paired reads created from 12S-P-CR-1-II_S49_L001_R1_001 and 12S-P-CR-1-II_S49_L001_R2_001	301	35	Paired End	Illumina	348,778 KB
12S-P-CR-1-III_S81_L001_R_001	1093610	0.484	Paired reads created from 12S-P-CR-1-III_S81_L001_R1_001 and 12S-P-CR-1-III_S81_L001_R2_001	301	35	Paired End	Illumina	322,403 KB
12S-PCR-NC-1_S32_L001_R_001	128	0.465	Paired reads created from 12S-PCR-NC-1_S32_L001_R1_001 and 12S-PCR-NC-1_S32_L001_R2_001	301	35	Paired End	Illumina	26 KB
12S-PCR-NC-2_S64_L001_R_001	5572	0.488	Paired reads created from 12S-PCR-NC-2_S64_L001_R1_001 and 12S-PCR-NC-2_S64_L001_R2_001	301	35	Paired End	Illumina	364 KB
12S-PCR-NC-3_S96_L001_R_001	1310	0.484	Paired reads created from 12S-PCR-NC-3_S96_L001_R1_001 and 12S-PCR-NC-3_S96_L001_R2_001	301	35	Paired End	Illumina	161 KB
12S-P-CR-NC-I_S18_L001_R_001	200	0.495	Paired reads created from 12S-P-CR-NC-I_S18_L001_R1_001 and 12S-P-CR-NC-I_S18_L001_R2_001	301	35	Paired End	Illumina	32 KB
12S-P-CR-NC-II_S50_L001_R_001	630	0.516	Paired reads created from 12S-P-CR-NC-II_S50_L001_R1_001 and 12S-P-CR-NC-II_S50_L001_R2_001	301	35	Paired End	Illumina	229 KB
12S-P-CR-NC-III_S82_L001_R_001	680	0.491	Paired reads created from 12S-P-CR-NC-III_S82_L001_R1_001 and 12S-P-CR-NC-III_S82_L001_R2_001	301	35	Paired End	Illumina	94 KB
12S-PR-A-1-I_S21_L001_R_001	387360	0.48	Paired reads created from 12S-PR-A-1-I_S21_L001_R1_001 and 12S-PR-A-1-I_S21_L001_R2_001	301	35	Paired End	Illumina	118,101 KB
12S-PR-A-1-II_S53_L001_R_001	832680	0.469	Paired reads created from 12S-PR-A-1-II_S53_L001_R1_001 and 12S-PR-A-1-II_S53_L001_R2_001	301	35	Paired End	Illumina	242,854 KB
12S-PR-A-1-III_S85_L001_R_001	349930	0.475	Paired reads created from 12S-PR-A-1-III_S85_L001_R1_001 and 12S-PR-A-1-III_S85_L001_R2_001	301	35	Paired End	Illumina	102,945 KB
12S-PR-A-NC-I_S22_L001_R_001	632	0.475	Paired reads created from 12S-PR-A-NC-I_S22_L001_R1_001 and 12S-PR-A-NC-I_S22_L001_R2_001	301	35	Paired End	Illumina	214 KB
12S-PR-A-NC-II_S54_L001_R_001	1058	0.483	Paired reads created from 12S-PR-A-NC-II_S54_L001_R1_001 and 12S-PR-A-NC-II_S54_L001_R2_001	301	35	Paired End	Illumina	362 KB
12S-PR-A-NC-III_S86_L001_R_001	924	0.478	Paired reads created from 12S-PR-A-NC-III_S86_L001_R1_001 and 12S-PR-A-NC-III_S86_L001_R2_001	301	35	Paired End	Illumina	317 KB
12S-PR-B-1-I_S23_L001_R_001	268804	0.475	Paired reads created from 12S-PR-B-1-I_S23_L001_R1_001 and 12S-PR-B-1-I_S23_L001_R2_001	301	35	Paired End	Illumina	83,132 KB
12S-PR-B-1-II_S55_L001_R_001	642170	0.464	Paired reads created from 12S-PR-B-1-II_S55_L001_R1_001 and 12S-PR-B-1-II_S55_L001_R2_001	301	35	Paired End	Illumina	193,397 KB
12S-PR-B-1-III_S87_L001_R_001	354724	0.47	Paired reads created from 12S-PR-B-1-III_S87_L001_R1_001 and 12S-PR-B-1-III_S87_L001_R2_001	301	35	Paired End	Illumina	111,585 KB
12S-PR-B-NC-I_S24_L001_R_001	1490	0.472	Paired reads created from 12S-PR-B-NC-I_S24_L001_R1_001 and 12S-PR-B-NC-I_S24_L001_R2_001	301	35	Paired End	Illumina	159 KB
12S-PR-B-NC-II_S56_L001_R_001	256	0.458	Paired reads created from 12S-PR-B-NC-II_S56_L001_R1_001 and 12S-PR-B-NC-II_S56_L001_R2_001	301	35	Paired End	Illumina	60 KB
12S-PR-B-NC-III_S88_L001_R_001	170	0.449	Paired reads created from 12S-PR-B-NC-III_S88_L001_R1_001 and 12S-PR-B-NC-III_S88_L001_R2_001	301	35	Paired End	Illumina	40 KB
12S-QS-1-I_S25_L001_R_001	972132	0.474	Paired reads created from 12S-QS-1-I_S25_L001_R1_001 and 12S-QS-1-I_S25_L001_R2_001	301	35	Paired End	Illumina	263,081 KB
12S-QS-1-II_S57_L001_R_001	653992	0.476	Paired reads created from 12S-QS-1-II_S57_L001_R1_001 and 12S-QS-1-II_S57_L001_R2_001	301	35	Paired End	Illumina	187,471 KB
12S-QS-1-III_S89_L001_R_001	1344090	0.48	Paired reads created from 12S-QS-1-III_S89_L001_R1_001 and 12S-QS-1-III_S89_L001_R2_001	301	35	Paired End	Illumina	399,247 KB
12S-QS-NC-I_S26_L001_R_001	252	0.482	Paired reads created from 12S-QS-NC-I_S26_L001_R1_001 and 12S-QS-NC-I_S26_L001_R2_001	301	35	Paired End	Illumina	91 KB
12S-QS-NC-II_S58_L001_R_001	34	0.469	Paired reads created from 12S-QS-NC-II_S58_L001_R1_001 and 12S-QS-NC-II_S58_L001_R2_001	301	35	Paired End	Illumina	10 KB
12S-QS-NC-III_S90_L001_R_001	42	0.472	Paired reads created from 12S-QS-NC-III_S90_L001_R1_001 and 12S-QS-NC-III_S90_L001_R2_001	301	35	Paired End	Illumina	14 KB
12S-R-A-1-I_S27_L001_R_001	990062	0.467	Paired reads created from 12S-R-A-1-I_S27_L001_R1_001 and 12S-R-A-1-I_S27_L001_R2_001	301	35	Paired End	Illumina	258,465 KB
12S-R-A-1-II_S59_L001_R_001	559778	0.472	Paired reads created from 12S-R-A-1-II_S59_L001_R1_001 and 12S-R-A-1-II_S59_L001_R2_001	301	35	Paired End	Illumina	146,364 KB
12S-R-A-1-III_S91_L001_R_001	911982	0.474	Paired reads created from 12S-R-A-1-III_S91_L001_R1_001 and 12S-R-A-1-III_S91_L001_R2_001	301	35	Paired End	Illumina	241,966 KB
12S-R-A-NC-I_S28_L001_R_001	516	0.467	Paired reads created from 12S-R-A-NC-I_S28_L001_R1_001 and 12S-R-A-NC-I_S28_L001_R2_001	301	35	Paired End	Illumina	179 KB
12S-R-A-NC-II_S60_L001_R_001	132	0.469	Paired reads created from 12S-R-A-NC-II_S60_L001_R1_001 and 12S-R-A-NC-II_S60_L001_R2_001	301	223	Paired End	Illumina	51 KB
12S-R-A-NC-III_S92_L001_R_001	3784	0.456	Paired reads created from 12S-R-A-NC-III_S92_L001_R1_001 and 12S-R-A-NC-III_S92_L001_R2_001	301	35	Paired End	Illumina	696 KB
12S-TW-1-I_S29_L001_R_001	57628	0.467	Paired reads created from 12S-TW-1-I_S29_L001_R1_001 and 12S-TW-1-I_S29_L001_R2_001	301	35	Paired End	Illumina	15,425 KB
12S-TW-1-II_S61_L001_R_001	73756	0.472	Paired reads created from 12S-TW-1-II_S61_L001_R1_001 and 12S-TW-1-II_S61_L001_R2_001	301	35	Paired End	Illumina	20,154 KB
12S-TW-1-III_S93_L001_R_001	62166	0.464	Paired reads created from 12S-TW-1-III_S93_L001_R1_001 and 12S-TW-1-III_S93_L001_R2_001	301	35	Paired End	Illumina	16,562 KB
12S-TW-2-I_S30_L001_R_001	64380	0.525	Paired reads created from 12S-TW-2-I_S30_L001_R1_001 and 12S-TW-2-I_S30_L001_R2_001	301	35	Paired End	Illumina	18,942 KB
12S-TW-2-II_S62_L001_R_001	10524	0.531	Paired reads created from 12S-TW-2-II_S62_L001_R1_001 and 12S-TW-2-II_S62_L001_R2_001	301	35	Paired End	Illumina	3,210 KB
12S-TW-2-III_S94_L001_R_001	88554	0.529	Paired reads created from 12S-TW-2-III_S94_L001_R1_001 and 12S-TW-2-III_S94_L001_R2_001	301	35	Paired End	Illumina	25,798 KB
BEL-1-I-12S_S1_L001_R_001	336632	0.49	Paired reads created from BEL-1-I-12S_S1_L001_R1_001 and BEL-1-I-12S_S1_L001_R2_001	301	35	Paired End	Illumina	104,223 KB
BEL-1-II-12S_S2_L001_R_001	318306	0.49	Paired reads created from BEL-1-II-12S_S2_L001_R1_001 and BEL-1-II-12S_S2_L001_R2_001	301	35	Paired End	Illumina	97,875 KB
BEL-1-III-12S_S3_L001_R_001	300584	0.49	Paired reads created from BEL-1-III-12S_S3_L001_R1_001 and BEL-1-III-12S_S3_L001_R2_001	301	35	Paired End	Illumina	93,137 KB
BEL-NC-I-12S_S4_L001_R_001	220	0.464	Paired reads created from BEL-NC-I-12S_S4_L001_R1_001 and BEL-NC-I-12S_S4_L001_R2_001	301	35	Paired End	Illumina	41 KB
BEL-NC-II-12S_S5_L001_R_001	864	0.376	Paired reads created from BEL-NC-II-12S_S5_L001_R1_001 and BEL-NC-II-12S_S5_L001_R2_001	301	35	Paired End	Illumina	204 KB
BEL-NC-III-12S_S6_L001_R_001	210	0.475	Paired reads created from BEL-NC-III-12S_S6_L001_R1_001 and BEL-NC-III-12S_S6_L001_R2_001	301	35	Paired End	Illumina	32 KB
VertCOI_Water samples (half filters)
Name	# Sequences	% GC	Description	Max Sequence Length	Min Sequence Length	Paired Data Type	Read Technology	Size
BEL-1-III-VertCOI_S10_L001_R_001	1123532	0.452	Paired reads created from BEL-1-III-VertCOI_S10_L001_R1_001 and BEL-1-III-VertCOI_S10_L001_R2_001	301	36	Paired End	Illumina	245,815 KB
BEL-1-II-VertCOI_S9_L001_R_001	1162138	0.453	Paired reads created from BEL-1-II-VertCOI_S9_L001_R1_001 and BEL-1-II-VertCOI_S9_L001_R2_001	301	35	Paired End	Illumina	266,050 KB
BEL-1-I-VertCOI_S8_L001_R_001	956462	0.454	Paired reads created from BEL-1-I-VertCOI_S8_L001_R1_001 and BEL-1-I-VertCOI_S8_L001_R2_001	301	36	Paired End	Illumina	215,162 KB
E-1-VertCOI-I_S1_L001_R_001	433920	0.437	Paired reads created from E-1-VertCOI-I_S1_L001_R1_001 and E-1-VertCOI-I_S1_L001_R2_001	301	35	Paired End	Illumina	103,591 KB
E-1-VertCOI-II_S16_L001_R_001	388834	0.42	Paired reads created from E-1-VertCOI-II_S16_L001_R1_001 and E-1-VertCOI-II_S16_L001_R2_001	301	35	Paired End	Illumina	90,468 KB
E-1-VertCOI-III_S30_L001_R_001	660226	0.436	Paired reads created from E-1-VertCOI-III_S30_L001_R1_001 and E-1-VertCOI-III_S30_L001_R2_001	301	35	Paired End	Illumina	157,562 KB
FC-A-1-VertCOI-I_S3_L001_R_001	444166	0.454	Paired reads created from FC-A-1-VertCOI-I_S3_L001_R1_001 and FC-A-1-VertCOI-I_S3_L001_R2_001	301	35	Paired End	Illumina	102,230 KB
FC-A-1-VertCOI-II_S18_L001_R_001	506384	0.431	Paired reads created from FC-A-1-VertCOI-II_S18_L001_R1_001 and FC-A-1-VertCOI-II_S18_L001_R2_001	301	35	Paired End	Illumina	120,765 KB
FC-A-1-VertCOI-III_S32_L001_R_001	419194	0.435	Paired reads created from FC-A-1-VertCOI-III_S32_L001_R1_001 and FC-A-1-VertCOI-III_S32_L001_R2_001	301	35	Paired End	Illumina	100,830 KB
FC-B-1-VertCOI-I_S4_L001_R_001	633876	0.453	Paired reads created from FC-B-1-VertCOI-I_S4_L001_R1_001 and FC-B-1-VertCOI-I_S4_L001_R2_001	301	35	Paired End	Illumina	138,228 KB
FC-B-1-VertCOI-II_S19_L001_R_001	420870	0.445	Paired reads created from FC-B-1-VertCOI-II_S19_L001_R1_001 and FC-B-1-VertCOI-II_S19_L001_R2_001	301	35	Paired End	Illumina	92,393 KB
FC-B-1-VertCOI-III_S33_L001_R_001	626094	0.455	Paired reads created from FC-B-1-VertCOI-III_S33_L001_R1_001 and FC-B-1-VertCOI-III_S33_L001_R2_001	301	35	Paired End	Illumina	128,292 KB
F-S-A-1-VertCOI-I_S2_L001_R_001	534618	0.442	Paired reads created from F-S-A-1-VertCOI-I_S2_L001_R1_001 and F-S-A-1-VertCOI-I_S2_L001_R2_001	301	35	Paired End	Illumina	124,643 KB
F-S-A-1-VertCOI-II_S17_L001_R_001	340544	0.448	Paired reads created from F-S-A-1-VertCOI-II_S17_L001_R1_001 and F-S-A-1-VertCOI-II_S17_L001_R2_001	301	35	Paired End	Illumina	84,895 KB
F-S-A-1-VertCOI-III_S31_L001_R_001	562518	0.447	Paired reads created from F-S-A-1-VertCOI-III_S31_L001_R1_001 and F-S-A-1-VertCOI-III_S31_L001_R2_001	301	35	Paired End	Illumina	131,170 KB
J-S-A-1-VertCOI-I_S5_L001_R_001	474844	0.453	Paired reads created from J-S-A-1-VertCOI-I_S5_L001_R1_001 and J-S-A-1-VertCOI-I_S5_L001_R2_001	301	35	Paired End	Illumina	104,735 KB
J-S-A-1-VertCOI-II_S20_L001_R_001	548336	0.446	Paired reads created from J-S-A-1-VertCOI-II_S20_L001_R1_001 and J-S-A-1-VertCOI-II_S20_L001_R2_001	301	35	Paired End	Illumina	119,067 KB
J-S-A-1-VertCOI-III_S34_L001_R_001	722018	0.451	Paired reads created from J-S-A-1-VertCOI-III_S34_L001_R1_001 and J-S-A-1-VertCOI-III_S34_L001_R2_001	301	35	Paired End	Illumina	164,871 KB
JS-B-1-VertCOI-I_S6_L001_R_001	174218	0.458	Paired reads created from JS-B-1-VertCOI-I_S6_L001_R1_001 and JS-B-1-VertCOI-I_S6_L001_R2_001	301	35	Paired End	Illumina	43,818 KB
JS-B-1-VertCOI-II_S21_L001_R_001	600624	0.461	Paired reads created from JS-B-1-VertCOI-II_S21_L001_R1_001 and JS-B-1-VertCOI-II_S21_L001_R2_001	301	35	Paired End	Illumina	137,863 KB
JS-B-1-VertCOI-III_S35_L001_R_001	602250	0.469	Paired reads created from JS-B-1-VertCOI-III_S35_L001_R1_001 and JS-B-1-VertCOI-III_S35_L001_R2_001	301	35	Paired End	Illumina	144,889 KB
OF-1-VertCOI-I_S7_L001_R_001	562900	0.421	Paired reads created from OF-1-VertCOI-I_S7_L001_R1_001 and OF-1-VertCOI-I_S7_L001_R2_001	301	35	Paired End	Illumina	129,172 KB
OF-1-VertCOI-II_S22_L001_R_001	560856	0.415	Paired reads created from OF-1-VertCOI-II_S22_L001_R1_001 and OF-1-VertCOI-II_S22_L001_R2_001	301	35	Paired End	Illumina	128,855 KB
OF-1-VertCOI-III_S36_L001_R_001	459624	0.434	Paired reads created from OF-1-VertCOI-III_S36_L001_R1_001 and OF-1-VertCOI-III_S36_L001_R2_001	301	35	Paired End	Illumina	102,486 KB
OF-S-B-1-VertCOI-I_S8_L001_R_001	577376	0.451	Paired reads created from OF-S-B-1-VertCOI-I_S8_L001_R1_001 and OF-S-B-1-VertCOI-I_S8_L001_R2_001	301	35	Paired End	Illumina	139,565 KB
OF-S-B-1-VertCOI-II_S23_L001_R_001	749298	0.441	Paired reads created from OF-S-B-1-VertCOI-II_S23_L001_R1_001 and OF-S-B-1-VertCOI-II_S23_L001_R2_001	301	35	Paired End	Illumina	178,337 KB
OF-S-B-1-VertCOI-III_S37_L001_R_001	638992	0.446	Paired reads created from OF-S-B-1-VertCOI-III_S37_L001_R1_001 and OF-S-B-1-VertCOI-III_S37_L001_R2_001	301	35	Paired End	Illumina	156,519 KB
PC-1-VertCOI-I_S10_L001_R_001	827040	0.449	Paired reads created from PC-1-VertCOI-I_S10_L001_R1_001 and PC-1-VertCOI-I_S10_L001_R2_001	301	35	Paired End	Illumina	174,920 KB
PC-1-VertCOI-II_S25_L001_R_001	1042244	0.449	Paired reads created from PC-1-VertCOI-II_S25_L001_R1_001 and PC-1-VertCOI-II_S25_L001_R2_001	301	35	Paired End	Illumina	216,630 KB
PC-1-VertCOI-III_S39_L001_R_001	523584	0.445	Paired reads created from PC-1-VertCOI-III_S39_L001_R1_001 and PC-1-VertCOI-III_S39_L001_R2_001	301	35	Paired End	Illumina	118,541 KB
P-CR-1-VertCOI-I_S9_L001_R_001	937416	0.444	Paired reads created from P-CR-1-VertCOI-I_S9_L001_R1_001 and P-CR-1-VertCOI-I_S9_L001_R2_001	301	35	Paired End	Illumina	206,982 KB
P-CR-1-VertCOI-II_S24_L001_R_001	737450	0.445	Paired reads created from P-CR-1-VertCOI-II_S24_L001_R1_001 and P-CR-1-VertCOI-II_S24_L001_R2_001	301	35	Paired End	Illumina	153,046 KB
P-CR-1-VertCOI-III_S38_L001_R_001	775592	0.452	Paired reads created from P-CR-1-VertCOI-III_S38_L001_R1_001 and P-CR-1-VertCOI-III_S38_L001_R2_001	301	35	Paired End	Illumina	182,111 KB
PR-A-1-VertCOI-I_S11_L001_R_001	445542	0.44	Paired reads created from PR-A-1-VertCOI-I_S11_L001_R1_001 and PR-A-1-VertCOI-I_S11_L001_R2_001	301	35	Paired End	Illumina	94,563 KB
PR-A-1-VertCOI-II_S26_L001_R_001	374420	0.444	Paired reads created from PR-A-1-VertCOI-II_S26_L001_R1_001 and PR-A-1-VertCOI-II_S26_L001_R2_001	301	35	Paired End	Illumina	88,076 KB
PR-A-1-VertCOI-III_S40_L001_R_001	636812	0.429	Paired reads created from PR-A-1-VertCOI-III_S40_L001_R1_001 and PR-A-1-VertCOI-III_S40_L001_R2_001	301	35	Paired End	Illumina	138,255 KB
PR-B-1-VertCOI-I_S12_L001_R_001	607256	0.472	Paired reads created from PR-B-1-VertCOI-I_S12_L001_R1_001 and PR-B-1-VertCOI-I_S12_L001_R2_001	301	35	Paired End	Illumina	124,351 KB
PR-B-1-VertCOI-II_S27_L001_R_001	731902	0.456	Paired reads created from PR-B-1-VertCOI-II_S27_L001_R1_001 and PR-B-1-VertCOI-II_S27_L001_R2_001	301	35	Paired End	Illumina	137,742 KB
PR-B-1-VertCOI-III_S41_L001_R_001	434160	0.455	Paired reads created from PR-B-1-VertCOI-III_S41_L001_R1_001 and PR-B-1-VertCOI-III_S41_L001_R2_001	301	35	Paired End	Illumina	80,519 KB
QS-1-VertCOI-I_S13_L001_R_001	602942	0.443	Paired reads created from QS-1-VertCOI-I_S13_L001_R1_001 and QS-1-VertCOI-I_S13_L001_R2_001	301	35	Paired End	Illumina	127,462 KB
QS-1-VertCOI-II_S28_L001_R_001	59342	0.458	Paired reads created from QS-1-VertCOI-II_S28_L001_R1_001 and QS-1-VertCOI-II_S28_L001_R2_001	301	35	Paired End	Illumina	16,305 KB
QS-1-VertCOI-III_S42_L001_R_001	603720	0.458	Paired reads created from QS-1-VertCOI-III_S42_L001_R1_001 and QS-1-VertCOI-III_S42_L001_R2_001	301	35	Paired End	Illumina	132,411 KB
R-A-1-VertCOI-I_S14_L001_R_001	499006	0.448	Paired reads created from R-A-1-VertCOI-I_S14_L001_R1_001 and R-A-1-VertCOI-I_S14_L001_R2_001	301	35	Paired End	Illumina	123,990 KB
R-A-1-VertCOI-II_S29_L001_R_001	409524	0.451	Paired reads created from R-A-1-VertCOI-II_S29_L001_R1_001 and R-A-1-VertCOI-II_S29_L001_R2_001	301	35	Paired End	Illumina	91,451 KB
R-A-1-VertCOI-III_S43_L001_R_001	264656	0.451	Paired reads created from R-A-1-VertCOI-III_S43_L001_R1_001 and R-A-1-VertCOI-III_S43_L001_R2_001	301	35	Paired End	Illumina	64,870 KB
InvertCOI_Water samples (half filters)
Name	# Sequences	% GC	Description	Max Sequence Length	Min Sequence Length	Paired Data Type	Read Technology	Size
BEL-1-III-InvertCOI_S14_L001_R_001	473370	0.389	Paired reads created from BEL-1-III-InvertCOI_S14_L001_R1_001 and BEL-1-III-InvertCOI_S14_L001_R2_001	301	35	Paired End	Illumina	102,190 KB
BEL-1-II-InvertCOI_S13_L001_R_001	563872	0.391	Paired reads created from BEL-1-II-InvertCOI_S13_L001_R1_001 and BEL-1-II-InvertCOI_S13_L001_R2_001	301	35	Paired End	Illumina	120,936 KB
BEL-1-I-InvertCOI_S12_L001_R_001	493360	0.389	Paired reads created from BEL-1-I-InvertCOI_S12_L001_R1_001 and BEL-1-I-InvertCOI_S12_L001_R2_001	301	35	Paired End	Illumina	106,305 KB
E-1-InvertCOI-I_S44_L001_R_001	146834	0.421	Paired reads created from E-1-InvertCOI-I_S44_L001_R1_001 and E-1-InvertCOI-I_S44_L001_R2_001	301	35	Paired End	Illumina	12,401 KB
E-1-InvertCOI-II_S59_L001_R_001	144922	0.413	Paired reads created from E-1-InvertCOI-II_S59_L001_R1_001 and E-1-InvertCOI-II_S59_L001_R2_001	301	35	Paired End	Illumina	11,135 KB
E-1-InvertCOI-III_S73_L001_R_001	198922	0.424	Paired reads created from E-1-InvertCOI-III_S73_L001_R1_001 and E-1-InvertCOI-III_S73_L001_R2_001	301	35	Paired End	Illumina	17,515 KB
FC-A-1-InvertCOI-I_S46_L001_R_001	163614	0.407	Paired reads created from FC-A-1-InvertCOI-I_S46_L001_R1_001 and FC-A-1-InvertCOI-I_S46_L001_R2_001	301	35	Paired End	Illumina	7,571 KB
FC-A-1-InvertCOI-II_S61_L001_R_001	396430	0.411	Paired reads created from FC-A-1-InvertCOI-II_S61_L001_R1_001 and FC-A-1-InvertCOI-II_S61_L001_R2_001	301	35	Paired End	Illumina	19,606 KB
FC-A-1-InvertCOI-III_S75_L001_R_001	173024	0.418	Paired reads created from FC-A-1-InvertCOI-III_S75_L001_R1_001 and FC-A-1-InvertCOI-III_S75_L001_R2_001	301	35	Paired End	Illumina	8,868 KB
FC-B-1-InvertCOI-I_S47_L001_R_001	200584	0.41	Paired reads created from FC-B-1-InvertCOI-I_S47_L001_R1_001 and FC-B-1-InvertCOI-I_S47_L001_R2_001	301	35	Paired End	Illumina	9,626 KB
FC-B-1-InvertCOI-II_S62_L001_R_001	432360	0.415	Paired reads created from FC-B-1-InvertCOI-II_S62_L001_R1_001 and FC-B-1-InvertCOI-II_S62_L001_R2_001	301	35	Paired End	Illumina	24,759 KB
FC-B-1-InvertCOI-III_S76_L001_R_001	247448	0.41	Paired reads created from FC-B-1-InvertCOI-III_S76_L001_R1_001 and FC-B-1-InvertCOI-III_S76_L001_R2_001	301	35	Paired End	Illumina	13,155 KB
F-S-A-1-InvertCOI-I_S45_L001_R_001	165250	0.405	Paired reads created from F-S-A-1-InvertCOI-I_S45_L001_R1_001 and F-S-A-1-InvertCOI-I_S45_L001_R2_001	301	35	Paired End	Illumina	8,644 KB
F-S-A-1-InvertCOI-II_S60_L001_R_001	284372	0.4	Paired reads created from F-S-A-1-InvertCOI-II_S60_L001_R1_001 and F-S-A-1-InvertCOI-II_S60_L001_R2_001	301	35	Paired End	Illumina	15,311 KB
F-S-A-1-InvertCOI-III_S74_L001_R_001	256730	0.407	Paired reads created from F-S-A-1-InvertCOI-III_S74_L001_R1_001 and F-S-A-1-InvertCOI-III_S74_L001_R2_001	301	35	Paired End	Illumina	13,420 KB
J-S-A-1-InvertCOI-I_S48_L001_R_001	142078	0.4	Paired reads created from J-S-A-1-InvertCOI-I_S48_L001_R1_001 and J-S-A-1-InvertCOI-I_S48_L001_R2_001	301	35	Paired End	Illumina	11,998 KB
J-S-A-1-InvertCOI-II_S63_L001_R_001	449678	0.39	Paired reads created from J-S-A-1-InvertCOI-II_S63_L001_R1_001 and J-S-A-1-InvertCOI-II_S63_L001_R2_001	301	35	Paired End	Illumina	59,553 KB
J-S-A-1-InvertCOI-III_S77_L001_R_001	241370	0.395	Paired reads created from J-S-A-1-InvertCOI-III_S77_L001_R1_001 and J-S-A-1-InvertCOI-III_S77_L001_R2_001	301	35	Paired End	Illumina	25,072 KB
JS-B-1-InvertCOI-I_S49_L001_R_001	181566	0.379	Paired reads created from JS-B-1-InvertCOI-I_S49_L001_R1_001 and JS-B-1-InvertCOI-I_S49_L001_R2_001	301	35	Paired End	Illumina	17,544 KB
JS-B-1-InvertCOI-II_S64_L001_R_001	446282	0.365	Paired reads created from JS-B-1-InvertCOI-II_S64_L001_R1_001 and JS-B-1-InvertCOI-II_S64_L001_R2_001	301	35	Paired End	Illumina	86,003 KB
JS-B-1-InvertCOI-III_S78_L001_R_001	314370	0.37	Paired reads created from JS-B-1-InvertCOI-III_S78_L001_R1_001 and JS-B-1-InvertCOI-III_S78_L001_R2_001	301	35	Paired End	Illumina	50,319 KB
OF-1-InvertCOI-I_S50_L001_R_001	345936	0.439	Paired reads created from OF-1-InvertCOI-I_S50_L001_R1_001 and OF-1-InvertCOI-I_S50_L001_R2_001	301	35	Paired End	Illumina	37,091 KB
OF-1-InvertCOI-II_S65_L001_R_001	295086	0.428	Paired reads created from OF-1-InvertCOI-II_S65_L001_R1_001 and OF-1-InvertCOI-II_S65_L001_R2_001	301	35	Paired End	Illumina	34,854 KB
OF-1-InvertCOI-III_S79_L001_R_001	260334	0.428	Paired reads created from OF-1-InvertCOI-III_S79_L001_R1_001 and OF-1-InvertCOI-III_S79_L001_R2_001	301	35	Paired End	Illumina	22,050 KB
OF-S-B-1-InvertCOI-I_S51_L001_R_001	367654	0.419	Paired reads created from OF-S-B-1-InvertCOI-I_S51_L001_R1_001 and OF-S-B-1-InvertCOI-I_S51_L001_R2_001	301	35	Paired End	Illumina	26,942 KB
OF-S-B-1-InvertCOI-II_S66_L001_R_001	263520	0.4	Paired reads created from OF-S-B-1-InvertCOI-II_S66_L001_R1_001 and OF-S-B-1-InvertCOI-II_S66_L001_R2_001	301	35	Paired End	Illumina	31,543 KB
OF-S-B-1-InvertCOI-III_S80_L001_R_001	231902	0.389	Paired reads created from OF-S-B-1-InvertCOI-III_S80_L001_R1_001 and OF-S-B-1-InvertCOI-III_S80_L001_R2_001	301	35	Paired End	Illumina	22,076 KB
PC-1-InvertCOI-I_S53_L001_R_001	95178	0.416	Paired reads created from PC-1-InvertCOI-I_S53_L001_R1_001 and PC-1-InvertCOI-I_S53_L001_R2_001	301	35	Paired End	Illumina	7,698 KB
PC-1-InvertCOI-II_S68_L001_R_001	65192	0.415	Paired reads created from PC-1-InvertCOI-II_S68_L001_R1_001 and PC-1-InvertCOI-II_S68_L001_R2_001	301	35	Paired End	Illumina	6,623 KB
PC-1-InvertCOI-III_S82_L001_R_001	204616	0.405	Paired reads created from PC-1-InvertCOI-III_S82_L001_R1_001 and PC-1-InvertCOI-III_S82_L001_R2_001	301	35	Paired End	Illumina	20,270 KB
P-CR-1-InvertCOI-I_S52_L001_R_001	197066	0.439	Paired reads created from P-CR-1-InvertCOI-I_S52_L001_R1_001 and P-CR-1-InvertCOI-I_S52_L001_R2_001	301	35	Paired End	Illumina	12,931 KB
P-CR-1-InvertCOI-II_S67_L001_R_001	239324	0.426	Paired reads created from P-CR-1-InvertCOI-II_S67_L001_R1_001 and P-CR-1-InvertCOI-II_S67_L001_R2_001	301	35	Paired End	Illumina	16,238 KB
P-CR-1-InvertCOI-III_S81_L001_R_001	153436	0.422	Paired reads created from P-CR-1-InvertCOI-III_S81_L001_R1_001 and P-CR-1-InvertCOI-III_S81_L001_R2_001	301	35	Paired End	Illumina	9,009 KB
PCR-NC-InvertCOI_S58_L001_R_001	219978	0.411	Paired reads created from PCR-NC-InvertCOI_S58_L001_R1_001 and PCR-NC-InvertCOI_S58_L001_R2_001	301	35	Paired End	Illumina	11,984 KB
PR-A-1-InvertCOI-I_S54_L001_R_001	500574	0.414	Paired reads created from PR-A-1-InvertCOI-I_S54_L001_R1_001 and PR-A-1-InvertCOI-I_S54_L001_R2_001	301	35	Paired End	Illumina	29,904 KB
PR-A-1-InvertCOI-II_S69_L001_R_001	313962	0.42	Paired reads created from PR-A-1-InvertCOI-II_S69_L001_R1_001 and PR-A-1-InvertCOI-II_S69_L001_R2_001	301	35	Paired End	Illumina	19,080 KB
PR-A-1-InvertCOI-III_S83_L001_R_001	347196	0.433	Paired reads created from PR-A-1-InvertCOI-III_S83_L001_R1_001 and PR-A-1-InvertCOI-III_S83_L001_R2_001	301	35	Paired End	Illumina	25,804 KB
PR-B-1-InvertCOI-I_S55_L001_R_001	235480	0.426	Paired reads created from PR-B-1-InvertCOI-I_S55_L001_R1_001 and PR-B-1-InvertCOI-I_S55_L001_R2_001	301	35	Paired End	Illumina	13,505 KB
PR-B-1-InvertCOI-II_S70_L001_R_001	198392	0.443	Paired reads created from PR-B-1-InvertCOI-II_S70_L001_R1_001 and PR-B-1-InvertCOI-II_S70_L001_R2_001	301	35	Paired End	Illumina	13,142 KB
PR-B-1-InvertCOI-III_S84_L001_R_001	247878	0.419	Paired reads created from PR-B-1-InvertCOI-III_S84_L001_R1_001 and PR-B-1-InvertCOI-III_S84_L001_R2_001	301	35	Paired End	Illumina	15,760 KB
QS-1-InvertCOI-I_S56_L001_R_001	329302	0.393	Paired reads created from QS-1-InvertCOI-I_S56_L001_R1_001 and QS-1-InvertCOI-I_S56_L001_R2_001	301	35	Paired End	Illumina	31,286 KB
QS-1-InvertCOI-II_S71_L001_R_001	315526	0.395	Paired reads created from QS-1-InvertCOI-II_S71_L001_R1_001 and QS-1-InvertCOI-II_S71_L001_R2_001	301	35	Paired End	Illumina	31,443 KB
QS-1-InvertCOI-III_S85_L001_R_001	97620	0.392	Paired reads created from QS-1-InvertCOI-III_S85_L001_R1_001 and QS-1-InvertCOI-III_S85_L001_R2_001	301	35	Paired End	Illumina	13,792 KB
R-A-1-InvertCOI-I_S57_L001_R_001	196742	0.409	Paired reads created from R-A-1-InvertCOI-I_S57_L001_R1_001 and R-A-1-InvertCOI-I_S57_L001_R2_001	301	35	Paired End	Illumina	12,200 KB
R-A-1-InvertCOI-II_S72_L001_R_001	277352	0.429	Paired reads created from R-A-1-InvertCOI-II_S72_L001_R1_001 and R-A-1-InvertCOI-II_S72_L001_R2_001	301	35	Paired End	Illumina	21,652 KB
R-A-1-InvertCOI-III_S86_L001_R_001	242598	0.405	Paired reads created from R-A-1-InvertCOI-III_S86_L001_R1_001 and R-A-1-InvertCOI-III_S86_L001_R2_001	301	35	Paired End	Illumina	16,411 KB
12S_COI_Water samples (whole filters)
Name	# Sequences	% GC	Description	Max Sequence Length	Min Sequence Length	Paired Data Type	Read Technology	Size
BEL-1_S61_L001_R_001	676876	0.473	Paired reads created from BEL-1_S61_L001_R1_001 and BEL-1_S61_L001_R2_001	301	35	Paired End	Illumina	200,428 KB
BEL-2_S62_L001_R_001	567364	0.47	Paired reads created from BEL-2_S62_L001_R1_001 and BEL-2_S62_L001_R2_001	301	35	Paired End	Illumina	164,685 KB
BEL-3_S63_L001_R_001	737532	0.471	Paired reads created from BEL-3_S63_L001_R1_001 and BEL-3_S63_L001_R2_001	301	35	Paired End	Illumina	213,472 KB
BEL-FB_S64_L001_R_001	402454	0.407	Paired reads created from BEL-FB_S64_L001_R1_001 and BEL-FB_S64_L001_R2_001	301	35	Paired End	Illumina	47,325 KB
E-1_S1_L001_R_001	468062	0.447	Paired reads created from E-1_S1_L001_R1_001 and E-1_S1_L001_R2_001	301	35	Paired End	Illumina	124,692 KB
E-2_S2_L001_R_001	182590	0.42	Paired reads created from E-2_S2_L001_R1_001 and E-2_S2_L001_R2_001	301	35	Paired End	Illumina	49,306 KB
E-3_S3_L001_R_001	219706	0.424	Paired reads created from E-3_S3_L001_R1_001 and E-3_S3_L001_R2_001	301	35	Paired End	Illumina	60,632 KB
E-NC_S4_L001_R_001	441182	0.461	Paired reads created from E-NC_S4_L001_R1_001 and E-NC_S4_L001_R2_001	301	35	Paired End	Illumina	31,114 KB
EXT-NC-6-6-2023-COI_S77_L001_R_001	15742	0.394	Paired reads created from EXT-NC-6-6-2023-COI_S77_L001_R1_001 and EXT-NC-6-6-2023-COI_S77_L001_R2_001	301	35	Paired End	Illumina	836 KB
Ext-NC-16-11-22_S65_L001_R_001	789224	0.396	Paired reads created from Ext-NC-16-11-22_S65_L001_R1_001 and Ext-NC-16-11-22_S65_L001_R2_001	301	35	Paired End	Illumina	39,255 KB
Ext-NC-21-11-22_S66_L001_R_001	40998	0.405	Paired reads created from Ext-NC-21-11-22_S66_L001_R1_001 and Ext-NC-21-11-22_S66_L001_R2_001	301	35	Paired End	Illumina	4,402 KB
Ext-NC-22-11-22_S67_L001_R_001	173968	0.414	Paired reads created from Ext-NC-22-11-22_S67_L001_R1_001 and Ext-NC-22-11-22_S67_L001_R2_001	301	35	Paired End	Illumina	13,368 KB
Ext-NC-29-11-22_S68_L001_R_001	170164	0.372	Paired reads created from Ext-NC-29-11-22_S68_L001_R1_001 and Ext-NC-29-11-22_S68_L001_R2_001	301	35	Paired End	Illumina	13,433 KB
Ext-NC-30-11-22_S69_L001_R_001	36818	0.413	Paired reads created from Ext-NC-30-11-22_S69_L001_R1_001 and Ext-NC-30-11-22_S69_L001_R2_001	301	35	Paired End	Illumina	9,091 KB
FC-A-1_S9_L001_R_001	332170	0.411	Paired reads created from FC-A-1_S9_L001_R1_001 and FC-A-1_S9_L001_R2_001	301	35	Paired End	Illumina	71,459 KB
FC-A-2_S10_L001_R_001	595304	0.431	Paired reads created from FC-A-2_S10_L001_R1_001 and FC-A-2_S10_L001_R2_001	301	35	Paired End	Illumina	145,386 KB
FC-A-3_S11_L001_R_001	504344	0.456	Paired reads created from FC-A-3_S11_L001_R1_001 and FC-A-3_S11_L001_R2_001	301	35	Paired End	Illumina	127,115 KB
FC-A-NC_S12_L001_R_001	257856	0.426	Paired reads created from FC-A-NC_S12_L001_R1_001 and FC-A-NC_S12_L001_R2_001	301	35	Paired End	Illumina	12,519 KB
FC-B-1_S13_L001_R_001	917274	0.443	Paired reads created from FC-B-1_S13_L001_R1_001 and FC-B-1_S13_L001_R2_001	301	35	Paired End	Illumina	235,970 KB
FC-B-2_S14_L001_R_001	420732	0.45	Paired reads created from FC-B-2_S14_L001_R1_001 and FC-B-2_S14_L001_R2_001	301	35	Paired End	Illumina	108,237 KB
FC-B-3_S15_L001_R_001	563220	0.443	Paired reads created from FC-B-3_S15_L001_R1_001 and FC-B-3_S15_L001_R2_001	301	35	Paired End	Illumina	139,610 KB
FC-B-NC_S16_L001_R_001	403852	0.338	Paired reads created from FC-B-NC_S16_L001_R1_001 and FC-B-NC_S16_L001_R2_001	301	35	Paired End	Illumina	24,888 KB
F-S-A-1_S5_L001_R_001	293928	0.427	Paired reads created from F-S-A-1_S5_L001_R1_001 and F-S-A-1_S5_L001_R2_001	301	35	Paired End	Illumina	80,034 KB
F-S-A-2_S6_L001_R_001	123224	0.439	Paired reads created from F-S-A-2_S6_L001_R1_001 and F-S-A-2_S6_L001_R2_001	301	35	Paired End	Illumina	36,596 KB
F-S-A-3_S7_L001_R_001	440808	0.419	Paired reads created from F-S-A-3_S7_L001_R1_001 and F-S-A-3_S7_L001_R2_001	301	35	Paired End	Illumina	118,203 KB
F-S-A-NC_S8_L001_R_001	288490	0.349	Paired reads created from F-S-A-NC_S8_L001_R1_001 and F-S-A-NC_S8_L001_R2_001	301	35	Paired End	Illumina	24,607 KB
J-S-A-1_S17_L001_R_001	1169062	0.45	Paired reads created from J-S-A-1_S17_L001_R1_001 and J-S-A-1_S17_L001_R2_001	301	35	Paired End	Illumina	311,962 KB
J-S-A-2_S18_L001_R_001	417534	0.436	Paired reads created from J-S-A-2_S18_L001_R1_001 and J-S-A-2_S18_L001_R2_001	301	35	Paired End	Illumina	109,931 KB
J-S-A-3_S19_L001_R_001	653018	0.451	Paired reads created from J-S-A-3_S19_L001_R1_001 and J-S-A-3_S19_L001_R2_001	301	35	Paired End	Illumina	173,706 KB
J-S-A-NC_S20_L001_R_001	488418	0.384	Paired reads created from J-S-A-NC_S20_L001_R1_001 and J-S-A-NC_S20_L001_R2_001	301	35	Paired End	Illumina	32,207 KB
JS-B-1_S21_L001_R_001	567398	0.445	Paired reads created from JS-B-1_S21_L001_R1_001 and JS-B-1_S21_L001_R2_001	301	35	Paired End	Illumina	152,437 KB
JS-B-2_S22_L001_R_001	748874	0.467	Paired reads created from JS-B-2_S22_L001_R1_001 and JS-B-2_S22_L001_R2_001	301	35	Paired End	Illumina	197,163 KB
JS-B-3_S23_L001_R_001	218128	0.459	Paired reads created from JS-B-3_S23_L001_R1_001 and JS-B-3_S23_L001_R2_001	301	35	Paired End	Illumina	59,043 KB
JS-B-NC_S24_L001_R_001	193148	0.434	Paired reads created from JS-B-NC_S24_L001_R1_001 and JS-B-NC_S24_L001_R2_001	301	35	Paired End	Illumina	38,397 KB
OF-1_S25_L001_R_001	459456	0.435	Paired reads created from OF-1_S25_L001_R1_001 and OF-1_S25_L001_R2_001	301	35	Paired End	Illumina	126,272 KB
OF-2_S26_L001_R_001	481050	0.431	Paired reads created from OF-2_S26_L001_R1_001 and OF-2_S26_L001_R2_001	301	35	Paired End	Illumina	128,835 KB
OF-3_S27_L001_R_001	345884	0.44	Paired reads created from OF-3_S27_L001_R1_001 and OF-3_S27_L001_R2_001	301	35	Paired End	Illumina	100,013 KB
OF-NC_S28_L001_R_001	60308	0.418	Paired reads created from OF-NC_S28_L001_R1_001 and OF-NC_S28_L001_R2_001	301	35	Paired End	Illumina	5,912 KB
OF-S-B-1_S29_L001_R_001	662792	0.457	Paired reads created from OF-S-B-1_S29_L001_R1_001 and OF-S-B-1_S29_L001_R2_001	301	35	Paired End	Illumina	175,928 KB
OF-S-B-2_S30_L001_R_001	678648	0.458	Paired reads created from OF-S-B-2_S30_L001_R1_001 and OF-S-B-2_S30_L001_R2_001	301	35	Paired End	Illumina	177,113 KB
OF-S-B-3_S31_L001_R_001	545012	0.412	Paired reads created from OF-S-B-3_S31_L001_R1_001 and OF-S-B-3_S31_L001_R2_001	301	35	Paired End	Illumina	141,925 KB
OF-S-B-NC_S32_L001_R_001	754346	0.404	Paired reads created from OF-S-B-NC_S32_L001_R1_001 and OF-S-B-NC_S32_L001_R2_001	301	35	Paired End	Illumina	49,285 KB
PC-1_S37_L001_R_001	288034	0.407	Paired reads created from PC-1_S37_L001_R1_001 and PC-1_S37_L001_R2_001	301	35	Paired End	Illumina	75,486 KB
PC-2_S38_L001_R_001	432250	0.448	Paired reads created from PC-2_S38_L001_R1_001 and PC-2_S38_L001_R2_001	301	35	Paired End	Illumina	114,712 KB
PC-3_S39_L001_R_001	49184	0.373	Paired reads created from PC-3_S39_L001_R1_001 and PC-3_S39_L001_R2_001	301	35	Paired End	Illumina	14,950 KB
PC-NC_S40_L001_R_001	78386	0.402	Paired reads created from PC-NC_S40_L001_R1_001 and PC-NC_S40_L001_R2_001	301	35	Paired End	Illumina	5,627 KB
P-CR-1_S33_L001_R_001	301018	0.426	Paired reads created from P-CR-1_S33_L001_R1_001 and P-CR-1_S33_L001_R2_001	301	35	Paired End	Illumina	82,464 KB
P-CR-2_S34_L001_R_001	550810	0.458	Paired reads created from P-CR-2_S34_L001_R1_001 and P-CR-2_S34_L001_R2_001	301	35	Paired End	Illumina	146,609 KB
P-CR-3_S35_L001_R_001	433966	0.446	Paired reads created from P-CR-3_S35_L001_R1_001 and P-CR-3_S35_L001_R2_001	301	35	Paired End	Illumina	122,342 KB
PCR-NC-21-2-23_S70_L001_R_001	671868	0.396	Paired reads created from PCR-NC-21-2-23_S70_L001_R1_001 and PCR-NC-21-2-23_S70_L001_R2_001	301	35	Paired End	Illumina	34,636 KB
P-CR-NC_S36_L001_R_001	88558	0.401	Paired reads created from P-CR-NC_S36_L001_R1_001 and P-CR-NC_S36_L001_R2_001	301	35	Paired End	Illumina	4,636 KB
PR-A-1_S41_L001_R_001	312802	0.395	Paired reads created from PR-A-1_S41_L001_R1_001 and PR-A-1_S41_L001_R2_001	301	35	Paired End	Illumina	89,482 KB
PR-A-2_S42_L001_R_001	266968	0.397	Paired reads created from PR-A-2_S42_L001_R1_001 and PR-A-2_S42_L001_R2_001	301	35	Paired End	Illumina	69,732 KB
PR-A-3_S43_L001_R_001	110394	0.439	Paired reads created from PR-A-3_S43_L001_R1_001 and PR-A-3_S43_L001_R2_001	301	35	Paired End	Illumina	29,671 KB
PR-A-NC_S44_L001_R_001	310324	0.404	Paired reads created from PR-A-NC_S44_L001_R1_001 and PR-A-NC_S44_L001_R2_001	301	35	Paired End	Illumina	16,513 KB
PR-B-1_S45_L001_R_001	256586	0.439	Paired reads created from PR-B-1_S45_L001_R1_001 and PR-B-1_S45_L001_R2_001	301	35	Paired End	Illumina	71,749 KB
PR-B-2_S46_L001_R_001	149308	0.393	Paired reads created from PR-B-2_S46_L001_R1_001 and PR-B-2_S46_L001_R2_001	301	35	Paired End	Illumina	43,408 KB
PR-B-3_S47_L001_R_001	252688	0.413	Paired reads created from PR-B-3_S47_L001_R1_001 and PR-B-3_S47_L001_R2_001	301	35	Paired End	Illumina	70,054 KB
PR-B-NC_S48_L001_R_001	394386	0.356	Paired reads created from PR-B-NC_S48_L001_R1_001 and PR-B-NC_S48_L001_R2_001	301	35	Paired End	Illumina	21,122 KB
QS-1_S49_L001_R_001	443854	0.429	Paired reads created from QS-1_S49_L001_R1_001 and QS-1_S49_L001_R2_001	301	35	Paired End	Illumina	121,648 KB
QS-2_S50_L001_R_001	450570	0.425	Paired reads created from QS-2_S50_L001_R1_001 and QS-2_S50_L001_R2_001	301	35	Paired End	Illumina	123,408 KB
QS-3_S51_L001_R_001	373676	0.434	Paired reads created from QS-3_S51_L001_R1_001 and QS-3_S51_L001_R2_001	301	35	Paired End	Illumina	105,626 KB
QS-NC_S52_L001_R_001	369240	0.412	Paired reads created from QS-NC_S52_L001_R1_001 and QS-NC_S52_L001_R2_001	301	35	Paired End	Illumina	18,854 KB
R-A-1_S53_L001_R_001	354130	0.427	Paired reads created from R-A-1_S53_L001_R1_001 and R-A-1_S53_L001_R2_001	301	35	Paired End	Illumina	88,624 KB
R-A-2_S54_L001_R_001	242930	0.408	Paired reads created from R-A-2_S54_L001_R1_001 and R-A-2_S54_L001_R2_001	301	35	Paired End	Illumina	36,148 KB
R-A-3_S55_L001_R_001	215432	0.427	Paired reads created from R-A-3_S55_L001_R1_001 and R-A-3_S55_L001_R2_001	301	35	Paired End	Illumina	40,801 KB
R-A-NC_S56_L001_R_001	373760	0.335	Paired reads created from R-A-NC_S56_L001_R1_001 and R-A-NC_S56_L001_R2_001	301	35	Paired End	Illumina	32,352 KB
TW-1_S57_L001_R_001	53888	0.441	Paired reads created from TW-1_S57_L001_R1_001 and TW-1_S57_L001_R2_001	301	35	Paired End	Illumina	13,557 KB
TW-1-II_S58_L001_R_001	65770	0.458	Paired reads created from TW-1-II_S58_L001_R1_001 and TW-1-II_S58_L001_R2_001	301	35	Paired End	Illumina	17,436 KB
TW-1-III_S59_L001_R_001	377574	0.457	Paired reads created from TW-1-III_S59_L001_R1_001 and TW-1-III_S59_L001_R2_001	301	35	Paired End	Illumina	29,531 KB
TW-2_S60_L001_R_001	95290	0.516	Paired reads created from TW-2_S60_L001_R1_001 and TW-2_S60_L001_R2_001	301	35	Paired End	Illumina	24,574 KB
12S_VertCOI_InvertCOI_Stomach_Content
Name	# Sequences	% GC	Description	Max Sequence Length	Min Sequence Length	Paired Data Type	Read Technology	Size
1-SC-I-12S_S1_L001_R_001	357172	0.5	Paired reads created from 1-SC-I-12S_S1_L001_R1_001 and 1-SC-I-12S_S1_L001_R2_001	301	35	Paired End	Illumina	89,938 KB
1-SC-I-InvertCOI_S65_L001_R_001	326588	0.403	Paired reads created from 1-SC-I-InvertCOI_S65_L001_R1_001 and 1-SC-I-InvertCOI_S65_L001_R2_001	301	35	Paired End	Illumina	15,939 KB
1-SC-I-VertCOI_S33_L001_R_001	318342	0.464	Paired reads created from 1-SC-I-VertCOI_S33_L001_R1_001 and 1-SC-I-VertCOI_S33_L001_R2_001	301	35	Paired End	Illumina	79,581 KB
2-SC-I-12S_S2_L001_R_001	326838	0.5	Paired reads created from 2-SC-I-12S_S2_L001_R1_001 and 2-SC-I-12S_S2_L001_R2_001	301	35	Paired End	Illumina	82,238 KB
2-SC-I-InvertCOI_S66_L001_R_001	462632	0.447	Paired reads created from 2-SC-I-InvertCOI_S66_L001_R1_001 and 2-SC-I-InvertCOI_S66_L001_R2_001	301	35	Paired End	Illumina	29,463 KB
2-SC-I-VertCOI_S34_L001_R_001	220226	0.47	Paired reads created from 2-SC-I-VertCOI_S34_L001_R1_001 and 2-SC-I-VertCOI_S34_L001_R2_001	301	35	Paired End	Illumina	51,711 KB
34-SC-I-12S_S3_L001_R_001	294270	0.502	Paired reads created from 34-SC-I-12S_S3_L001_R1_001 and 34-SC-I-12S_S3_L001_R2_001	301	35	Paired End	Illumina	74,816 KB
34-SC-I-InvertCOI_S67_L001_R_001	461826	0.388	Paired reads created from 34-SC-I-InvertCOI_S67_L001_R1_001 and 34-SC-I-InvertCOI_S67_L001_R2_001	301	35	Paired End	Illumina	18,335 KB
34-SC-I-VertCOI_S35_L001_R_001	335930	0.453	Paired reads created from 34-SC-I-VertCOI_S35_L001_R1_001 and 34-SC-I-VertCOI_S35_L001_R2_001	301	35	Paired End	Illumina	83,705 KB
35-SC-I-12S_S4_L001_R_001	284692	0.499	Paired reads created from 35-SC-I-12S_S4_L001_R1_001 and 35-SC-I-12S_S4_L001_R2_001	301	35	Paired End	Illumina	72,171 KB
35-SC-I-InvertCOI_S68_L001_R_001	514928	0.382	Paired reads created from 35-SC-I-InvertCOI_S68_L001_R1_001 and 35-SC-I-InvertCOI_S68_L001_R2_001	301	35	Paired End	Illumina	20,155 KB
35-SC-I-VertCOI_S36_L001_R_001	385152	0.444	Paired reads created from 35-SC-I-VertCOI_S36_L001_R1_001 and 35-SC-I-VertCOI_S36_L001_R2_001	301	35	Paired End	Illumina	83,355 KB
37-SC-I-12S_S5_L001_R_001	246296	0.496	Paired reads created from 37-SC-I-12S_S5_L001_R1_001 and 37-SC-I-12S_S5_L001_R2_001	301	35	Paired End	Illumina	62,739 KB
37-SC-I-InvertCOI_S69_L001_R_001	298654	0.378	Paired reads created from 37-SC-I-InvertCOI_S69_L001_R1_001 and 37-SC-I-InvertCOI_S69_L001_R2_001	301	35	Paired End	Illumina	19,526 KB
37-SC-I-VertCOI_S37_L001_R_001	307676	0.495	Paired reads created from 37-SC-I-VertCOI_S37_L001_R1_001 and 37-SC-I-VertCOI_S37_L001_R2_001	301	35	Paired End	Illumina	61,594 KB
38-SC-I-12S_S6_L001_R_001	124638	0.5	Paired reads created from 38-SC-I-12S_S6_L001_R1_001 and 38-SC-I-12S_S6_L001_R2_001	301	35	Paired End	Illumina	32,401 KB
38-SC-I-InvertCOI_S70_L001_R_001	334134	0.416	Paired reads created from 38-SC-I-InvertCOI_S70_L001_R1_001 and 38-SC-I-InvertCOI_S70_L001_R2_001	301	35	Paired End	Illumina	21,014 KB
38-SC-I-VertCOI_S38_L001_R_001	406054	0.461	Paired reads created from 38-SC-I-VertCOI_S38_L001_R1_001 and 38-SC-I-VertCOI_S38_L001_R2_001	301	35	Paired End	Illumina	100,861 KB
39-SC-I-12S_S7_L001_R_001	266452	0.5	Paired reads created from 39-SC-I-12S_S7_L001_R1_001 and 39-SC-I-12S_S7_L001_R2_001	301	35	Paired End	Illumina	67,417 KB
39-SC-I-InvertCOI_S71_L001_R_001	540552	0.383	Paired reads created from 39-SC-I-InvertCOI_S71_L001_R1_001 and 39-SC-I-InvertCOI_S71_L001_R2_001	301	35	Paired End	Illumina	20,845 KB
39-SC-I-VertCOI_S39_L001_R_001	480492	0.431	Paired reads created from 39-SC-I-VertCOI_S39_L001_R1_001 and 39-SC-I-VertCOI_S39_L001_R2_001	301	35	Paired End	Illumina	130,376 KB
40-SC-I-12S_S8_L001_R_001	239310	0.502	Paired reads created from 40-SC-I-12S_S8_L001_R1_001 and 40-SC-I-12S_S8_L001_R2_001	301	35	Paired End	Illumina	60,623 KB
40-SC-I-InvertCOI_S72_L001_R_001	373048	0.398	Paired reads created from 40-SC-I-InvertCOI_S72_L001_R1_001 and 40-SC-I-InvertCOI_S72_L001_R2_001	301	35	Paired End	Illumina	15,853 KB
40-SC-I-VertCOI_S40_L001_R_001	574878	0.455	Paired reads created from 40-SC-I-VertCOI_S40_L001_R1_001 and 40-SC-I-VertCOI_S40_L001_R2_001	301	35	Paired End	Illumina	79,873 KB
41-SC-I-12S_S9_L001_R_001	305302	0.5	Paired reads created from 41-SC-I-12S_S9_L001_R1_001 and 41-SC-I-12S_S9_L001_R2_001	301	35	Paired End	Illumina	76,891 KB
41-SC-I-InvertCOI_S73_L001_R_001	441586	0.392	Paired reads created from 41-SC-I-InvertCOI_S73_L001_R1_001 and 41-SC-I-InvertCOI_S73_L001_R2_001	301	35	Paired End	Illumina	17,918 KB
41-SC-I-VertCOI_S41_L001_R_001	448100	0.458	Paired reads created from 41-SC-I-VertCOI_S41_L001_R1_001 and 41-SC-I-VertCOI_S41_L001_R2_001	301	35	Paired End	Illumina	103,247 KB
42-SC-I-12S_S10_L001_R_001	339590	0.5	Paired reads created from 42-SC-I-12S_S10_L001_R1_001 and 42-SC-I-12S_S10_L001_R2_001	301	35	Paired End	Illumina	85,538 KB
42-SC-I-InvertCOI_S74_L001_R_001	416186	0.388	Paired reads created from 42-SC-I-InvertCOI_S74_L001_R1_001 and 42-SC-I-InvertCOI_S74_L001_R2_001	301	35	Paired End	Illumina	16,861 KB
42-SC-I-VertCOI_S42_L001_R_001	458248	0.453	Paired reads created from 42-SC-I-VertCOI_S42_L001_R1_001 and 42-SC-I-VertCOI_S42_L001_R2_001	301	35	Paired End	Illumina	111,206 KB
43-SC-I-12S_S11_L001_R_001	247122	0.502	Paired reads created from 43-SC-I-12S_S11_L001_R1_001 and 43-SC-I-12S_S11_L001_R2_001	301	35	Paired End	Illumina	63,280 KB
43-SC-I-InvertCOI_S75_L001_R_001	490508	0.389	Paired reads created from 43-SC-I-InvertCOI_S75_L001_R1_001 and 43-SC-I-InvertCOI_S75_L001_R2_001	301	35	Paired End	Illumina	19,692 KB
43-SC-I-VertCOI_S43_L001_R_001	690844	0.447	Paired reads created from 43-SC-I-VertCOI_S43_L001_R1_001 and 43-SC-I-VertCOI_S43_L001_R2_001	301	35	Paired End	Illumina	141,540 KB
44-SC-I-12S_S12_L001_R_001	269942	0.5	Paired reads created from 44-SC-I-12S_S12_L001_R1_001 and 44-SC-I-12S_S12_L001_R2_001	301	35	Paired End	Illumina	68,583 KB
44-SC-I-InvertCOI_S76_L001_R_001	307852	0.38	Paired reads created from 44-SC-I-InvertCOI_S76_L001_R1_001 and 44-SC-I-InvertCOI_S76_L001_R2_001	301	35	Paired End	Illumina	12,136 KB
44-SC-I-VertCOI_S44_L001_R_001	437364	0.473	Paired reads created from 44-SC-I-VertCOI_S44_L001_R1_001 and 44-SC-I-VertCOI_S44_L001_R2_001	301	35	Paired End	Illumina	69,074 KB
45-SC-I-12S_S13_L001_R_001	205548	0.5	Paired reads created from 45-SC-I-12S_S13_L001_R1_001 and 45-SC-I-12S_S13_L001_R2_001	301	35	Paired End	Illumina	52,515 KB
45-SC-I-InvertCOI_S77_L001_R_001	511504	0.385	Paired reads created from 45-SC-I-InvertCOI_S77_L001_R1_001 and 45-SC-I-InvertCOI_S77_L001_R2_001	301	35	Paired End	Illumina	20,235 KB
45-SC-I-VertCOI_S45_L001_R_001	556588	0.456	Paired reads created from 45-SC-I-VertCOI_S45_L001_R1_001 and 45-SC-I-VertCOI_S45_L001_R2_001	301	35	Paired End	Illumina	113,383 KB
46-SC-I-12S_S14_L001_R_001	240842	0.502	Paired reads created from 46-SC-I-12S_S14_L001_R1_001 and 46-SC-I-12S_S14_L001_R2_001	301	35	Paired End	Illumina	61,265 KB
46-SC-I-InvertCOI_S78_L001_R_001	512116	0.391	Paired reads created from 46-SC-I-InvertCOI_S78_L001_R1_001 and 46-SC-I-InvertCOI_S78_L001_R2_001	301	35	Paired End	Illumina	20,621 KB
46-SC-I-VertCOI_S46_L001_R_001	494820	0.465	Paired reads created from 46-SC-I-VertCOI_S46_L001_R1_001 and 46-SC-I-VertCOI_S46_L001_R2_001	301	35	Paired End	Illumina	116,490 KB
47-SC-I-12S_S15_L001_R_001	246678	0.5	Paired reads created from 47-SC-I-12S_S15_L001_R1_001 and 47-SC-I-12S_S15_L001_R2_001	301	35	Paired End	Illumina	62,508 KB
47-SC-I-InvertCOI_S79_L001_R_001	327752	0.39	Paired reads created from 47-SC-I-InvertCOI_S79_L001_R1_001 and 47-SC-I-InvertCOI_S79_L001_R2_001	301	35	Paired End	Illumina	13,360 KB
47-SC-I-VertCOI_S47_L001_R_001	592256	0.441	Paired reads created from 47-SC-I-VertCOI_S47_L001_R1_001 and 47-SC-I-VertCOI_S47_L001_R2_001	301	35	Paired End	Illumina	103,680 KB
48-SC-I-12S_S16_L001_R_001	226520	0.502	Paired reads created from 48-SC-I-12S_S16_L001_R1_001 and 48-SC-I-12S_S16_L001_R2_001	301	35	Paired End	Illumina	57,577 KB
48-SC-I-InvertCOI_S80_L001_R_001	157228	0.394	Paired reads created from 48-SC-I-InvertCOI_S80_L001_R1_001 and 48-SC-I-InvertCOI_S80_L001_R2_001	301	35	Paired End	Illumina	7,034 KB
48-SC-I-VertCOI_S48_L001_R_001	419966	0.481	Paired reads created from 48-SC-I-VertCOI_S48_L001_R1_001 and 48-SC-I-VertCOI_S48_L001_R2_001	301	35	Paired End	Illumina	112,560 KB
49-SC-I-12S_S17_L001_R_001	278164	0.499	Paired reads created from 49-SC-I-12S_S17_L001_R1_001 and 49-SC-I-12S_S17_L001_R2_001	301	35	Paired End	Illumina	70,273 KB
49-SC-I-InvertCOI_S81_L001_R_001	370532	0.371	Paired reads created from 49-SC-I-InvertCOI_S81_L001_R1_001 and 49-SC-I-InvertCOI_S81_L001_R2_001	301	35	Paired End	Illumina	36,347 KB
49-SC-I-VertCOI_S49_L001_R_001	287258	0.451	Paired reads created from 49-SC-I-VertCOI_S49_L001_R1_001 and 49-SC-I-VertCOI_S49_L001_R2_001	301	35	Paired End	Illumina	77,699 KB
50-SC-I-12S_S18_L001_R_001	257804	0.499	Paired reads created from 50-SC-I-12S_S18_L001_R1_001 and 50-SC-I-12S_S18_L001_R2_001	301	35	Paired End	Illumina	65,077 KB
50-SC-I-InvertCOI_S82_L001_R_001	63632	0.428	Paired reads created from 50-SC-I-InvertCOI_S82_L001_R1_001 and 50-SC-I-InvertCOI_S82_L001_R2_001	301	35	Paired End	Illumina	5,217 KB
50-SC-I-VertCOI_S50_L001_R_001	322402	0.465	Paired reads created from 50-SC-I-VertCOI_S50_L001_R1_001 and 50-SC-I-VertCOI_S50_L001_R2_001	301	35	Paired End	Illumina	82,051 KB
104-SC-I-12S_S19_L001_R_001	244976	0.502	Paired reads created from 104-SC-I-12S_S19_L001_R1_001 and 104-SC-I-12S_S19_L001_R2_001	301	35	Paired End	Illumina	62,360 KB
104-SC-I-InvertCOI_S83_L001_R_001	443446	0.39	Paired reads created from 104-SC-I-InvertCOI_S83_L001_R1_001 and 104-SC-I-InvertCOI_S83_L001_R2_001	301	35	Paired End	Illumina	17,681 KB
104-SC-I-VertCOI_S51_L001_R_001	347368	0.464	Paired reads created from 104-SC-I-VertCOI_S51_L001_R1_001 and 104-SC-I-VertCOI_S51_L001_R2_001	301	35	Paired End	Illumina	72,754 KB
105-SC-I-12S_S20_L001_R_001	255762	0.498	Paired reads created from 105-SC-I-12S_S20_L001_R1_001 and 105-SC-I-12S_S20_L001_R2_001	301	35	Paired End	Illumina	65,368 KB
105-SC-I-InvertCOI_S84_L001_R_001	379006	0.385	Paired reads created from 105-SC-I-InvertCOI_S84_L001_R1_001 and 105-SC-I-InvertCOI_S84_L001_R2_001	301	35	Paired End	Illumina	14,976 KB
105-SC-I-VertCOI_S52_L001_R_001	445988	0.449	Paired reads created from 105-SC-I-VertCOI_S52_L001_R1_001 and 105-SC-I-VertCOI_S52_L001_R2_001	301	35	Paired End	Illumina	84,975 KB
107-SC-I-12S_S21_L001_R_001	165734	0.5	Paired reads created from 107-SC-I-12S_S21_L001_R1_001 and 107-SC-I-12S_S21_L001_R2_001	301	35	Paired End	Illumina	42,213 KB
107-SC-I-InvertCOI_S85_L001_R_001	203050	0.403	Paired reads created from 107-SC-I-InvertCOI_S85_L001_R1_001 and 107-SC-I-InvertCOI_S85_L001_R2_001	301	35	Paired End	Illumina	9,671 KB
107-SC-I-VertCOI_S53_L001_R_001	287446	0.461	Paired reads created from 107-SC-I-VertCOI_S53_L001_R1_001 and 107-SC-I-VertCOI_S53_L001_R2_001	301	35	Paired End	Illumina	72,376 KB
114-SC-I-12S_S22_L001_R_001	243828	0.501	Paired reads created from 114-SC-I-12S_S22_L001_R1_001 and 114-SC-I-12S_S22_L001_R2_001	301	35	Paired End	Illumina	62,537 KB
114-SC-I-InvertCOI_S86_L001_R_001	268730	0.405	Paired reads created from 114-SC-I-InvertCOI_S86_L001_R1_001 and 114-SC-I-InvertCOI_S86_L001_R2_001	301	35	Paired End	Illumina	13,769 KB
114-SC-I-VertCOI_S54_L001_R_001	346294	0.458	Paired reads created from 114-SC-I-VertCOI_S54_L001_R1_001 and 114-SC-I-VertCOI_S54_L001_R2_001	301	35	Paired End	Illumina	85,130 KB
166-SC-I-12S_S23_L001_R_001	212304	0.496	Paired reads created from 166-SC-I-12S_S23_L001_R1_001 and 166-SC-I-12S_S23_L001_R2_001	301	35	Paired End	Illumina	53,839 KB
166-SC-I-InvertCOI_S87_L001_R_001	2556	0.408	Paired reads created from 166-SC-I-InvertCOI_S87_L001_R1_001 and 166-SC-I-InvertCOI_S87_L001_R2_001	301	35	Paired End	Illumina	196 KB
166-SC-I-VertCOI_S55_L001_R_001	944	0.436	Paired reads created from 166-SC-I-VertCOI_S55_L001_R1_001 and 166-SC-I-VertCOI_S55_L001_R2_001	301	35	Paired End	Illumina	255 KB
167-SC-I-12S_S24_L001_R_001	1018	0.445	Paired reads created from 167-SC-I-12S_S24_L001_R1_001 and 167-SC-I-12S_S24_L001_R2_001	301	35	Paired End	Illumina	323 KB
167-SC-I-InvertCOI_S88_L001_R_001	466	0.361	Paired reads created from 167-SC-I-InvertCOI_S88_L001_R1_001 and 167-SC-I-InvertCOI_S88_L001_R2_001	301	35	Paired End	Illumina	118 KB
167-SC-I-VertCOI_S56_L001_R_001	1356	0.433	Paired reads created from 167-SC-I-VertCOI_S56_L001_R1_001 and 167-SC-I-VertCOI_S56_L001_R2_001	301	35	Paired End	Illumina	388 KB
171-SC-I-12S_S25_L001_R_001	271160	0.5	Paired reads created from 171-SC-I-12S_S25_L001_R1_001 and 171-SC-I-12S_S25_L001_R2_001	301	35	Paired End	Illumina	68,063 KB
171-SC-I-InvertCOI_S89_L001_R_001	43240	0.422	Paired reads created from 171-SC-I-InvertCOI_S89_L001_R1_001 and 171-SC-I-InvertCOI_S89_L001_R2_001	301	35	Paired End	Illumina	4,855 KB
171-SC-I-VertCOI_S57_L001_R_001	278260	0.457	Paired reads created from 171-SC-I-VertCOI_S57_L001_R1_001 and 171-SC-I-VertCOI_S57_L001_R2_001	301	35	Paired End	Illumina	65,722 KB
174-SC-I-12S_S26_L001_R_001	417340	0.5	Paired reads created from 174-SC-I-12S_S26_L001_R1_001 and 174-SC-I-12S_S26_L001_R2_001	301	35	Paired End	Illumina	104,672 KB
174-SC-I-InvertCOI_S90_L001_R_001	184530	0.387	Paired reads created from 174-SC-I-InvertCOI_S90_L001_R1_001 and 174-SC-I-InvertCOI_S90_L001_R2_001	301	35	Paired End	Illumina	7,124 KB
174-SC-I-VertCOI_S58_L001_R_001	364264	0.479	Paired reads created from 174-SC-I-VertCOI_S58_L001_R1_001 and 174-SC-I-VertCOI_S58_L001_R2_001	301	35	Paired End	Illumina	75,199 KB
176-SC-I-12S_S27_L001_R_001	258490	0.498	Paired reads created from 176-SC-I-12S_S27_L001_R1_001 and 176-SC-I-12S_S27_L001_R2_001	301	35	Paired End	Illumina	69,297 KB
176-SC-I-InvertCOI_S91_L001_R_001	139244	0.386	Paired reads created from 176-SC-I-InvertCOI_S91_L001_R1_001 and 176-SC-I-InvertCOI_S91_L001_R2_001	301	35	Paired End	Illumina	5,523 KB
176-SC-I-VertCOI_S59_L001_R_001	285584	0.462	Paired reads created from 176-SC-I-VertCOI_S59_L001_R1_001 and 176-SC-I-VertCOI_S59_L001_R2_001	301	35	Paired End	Illumina	73,871 KB
177-SC-I-12S_S28_L001_R_001	343208	0.5	Paired reads created from 177-SC-I-12S_S28_L001_R1_001 and 177-SC-I-12S_S28_L001_R2_001	301	35	Paired End	Illumina	86,708 KB
177-SC-I-InvertCOI_S92_L001_R_001	106390	0.393	Paired reads created from 177-SC-I-InvertCOI_S92_L001_R1_001 and 177-SC-I-InvertCOI_S92_L001_R2_001	301	35	Paired End	Illumina	4,637 KB
177-SC-I-VertCOI_S60_L001_R_001	375350	0.48	Paired reads created from 177-SC-I-VertCOI_S60_L001_R1_001 and 177-SC-I-VertCOI_S60_L001_R2_001	301	35	Paired End	Illumina	86,974 KB
178-SC-I-12S_S29_L001_R_001	54658	0.483	Paired reads created from 178-SC-I-12S_S29_L001_R1_001 and 178-SC-I-12S_S29_L001_R2_001	301	35	Paired End	Illumina	15,851 KB
178-SC-I-InvertCOI_S93_L001_R_001	205630	0.391	Paired reads created from 178-SC-I-InvertCOI_S93_L001_R1_001 and 178-SC-I-InvertCOI_S93_L001_R2_001	301	35	Paired End	Illumina	8,516 KB
178-SC-I-VertCOI_S61_L001_R_001	344866	0.455	Paired reads created from 178-SC-I-VertCOI_S61_L001_R1_001 and 178-SC-I-VertCOI_S61_L001_R2_001	301	35	Paired End	Illumina	80,565 KB
179-SC-I-12S_S30_L001_R_001	303056	0.502	Paired reads created from 179-SC-I-12S_S30_L001_R1_001 and 179-SC-I-12S_S30_L001_R2_001	301	35	Paired End	Illumina	76,895 KB
179-SC-I-InvertCOI_S94_L001_R_001	235028	0.384	Paired reads created from 179-SC-I-InvertCOI_S94_L001_R1_001 and 179-SC-I-InvertCOI_S94_L001_R2_001	301	35	Paired End	Illumina	8,968 KB
179-SC-I-VertCOI_S62_L001_R_001	424936	0.434	Paired reads created from 179-SC-I-VertCOI_S62_L001_R1_001 and 179-SC-I-VertCOI_S62_L001_R2_001	301	35	Paired End	Illumina	62,950 KB
180-SC-I-12S_S31_L001_R_001	285348	0.501	Paired reads created from 180-SC-I-12S_S31_L001_R1_001 and 180-SC-I-12S_S31_L001_R2_001	301	35	Paired End	Illumina	71,854 KB
180-SC-I-InvertCOI_S95_L001_R_001	34344	0.405	Paired reads created from 180-SC-I-InvertCOI_S95_L001_R1_001 and 180-SC-I-InvertCOI_S95_L001_R2_001	301	35	Paired End	Illumina	1,679 KB
180-SC-I-VertCOI_S63_L001_R_001	404624	0.469	Paired reads created from 180-SC-I-VertCOI_S63_L001_R1_001 and 180-SC-I-VertCOI_S63_L001_R2_001	301	35	Paired End	Illumina	81,663 KB
181-SC-I-12S_S32_L001_R_001	411020	0.503	Paired reads created from 181-SC-I-12S_S32_L001_R1_001 and 181-SC-I-12S_S32_L001_R2_001	301	35	Paired End	Illumina	103,914 KB
181-SC-I-InvertCOI_S96_L001_R_001	252036	0.392	Paired reads created from 181-SC-I-InvertCOI_S96_L001_R1_001 and 181-SC-I-InvertCOI_S96_L001_R2_001	301	35	Paired End	Illumina	9,991 KB
181-SC-I-VertCOI_S64_L001_R_001	380768	0.488	Paired reads created from 181-SC-I-VertCOI_S64_L001_R1_001 and 181-SC-I-VertCOI_S64_L001_R2_001	301	35	Paired End	Illumina	81,669 KB
LW-NC-6_S100_L001_R_001	326	0.461	Paired reads created from LW-NC-6_S100_L001_R1_001 and LW-NC-6_S100_L001_R2_001	301	35	Paired End	Illumina	113 KB
U-SC-I-12S_S97_L001_R_001	150480	0.501	Paired reads created from U-SC-I-12S_S97_L001_R1_001 and U-SC-I-12S_S97_L001_R2_001	301	35	Paired End	Illumina	37,681 KB
U-SC-I-InvertCOI_S99_L001_R_001	62830	0.399	Paired reads created from U-SC-I-InvertCOI_S99_L001_R1_001 and U-SC-I-InvertCOI_S99_L001_R2_001	301	35	Paired End	Illumina	2,662 KB
U-SC-I-VertCOI_S98_L001_R_001	243116	0.547	Paired reads created from U-SC-I-VertCOI_S98_L001_R1_001 and U-SC-I-VertCOI_S98_L001_R2_001	301	35	Paired End	Illumina	63,686 KB
