# Supplementary material for: Community-based eDNA metabarcoding for monitoring fish biodiversity and food webs in the Peace-Athabasca Delta
Source: PeerJ. 2026 May 22;14:e21341. doi: 10.7717/peerj.21341 (PMC13200620; doi:10.7717/peerj.21341)
Supplement: Supplemental Information 5 [file peerj-14-21341-s005.xlsx]

## Sheet: Sheet1
Top_hits	Superkingdom	Kingdom	Phylum	Class	Order	Family	Genus	Species	Percent_identity	Query_coverage	E_value	Sequence	12S-OF-S-B-1-II_S47_L001_R	12S-OF-S-B-1-III_S79_L001_R	12S-OF-S-B-1-I_S15_L001_R
OP931345	Eukaryota	Metazoa	Chordata	Actinopteri	Cypriniformes	Gobionidae	Gobio	Gobio gobio	100	100	4.67e-88	CACCGCGGTTAAACGAGAGGCCCTAGTTGATTTTATCACGGCGTAAAGGGTGGTTAAGGAAGACAAAACAATAAAGCCGAATGGCCCTTTGGCCGTCATACGCTTCTAGGTGTCCGAAGCCCAATAGTACGAAAGTAGCTTTAATAAAACCCACCTGACCCCACGAAAGCTAAGAAA	0	0	1605
Top_hits	Superkingdom	Kingdom	Phylum	Class	Order	Family	Genus	Species	Percent_identity	Query_coverage	E_value	Sequence	12S-JS-B-1-II_S43_L001_R	12S-JS-B-1-I_S11_L001_R	12S-JS-B-1-III_S75_L001_R
OP931345	Eukaryota	Metazoa	Chordata	Actinopteri	Cypriniformes	Gobionidae	Gobio	Gobio gobio	100	100	4.67e-88	CACCGCGGTTAAACGAGAGGCCCTAGTTGATTTTATCACGGCGTAAAGGGTGGTTAAGGAAGACAAAACAATAAAGCCGAATGGCCCTTTGGCCGTCATACGCTTCTAGGTGTCCGAAGCCCAATAGTACGAAAGTAGCTTTAATAAAACCCACCTGACCCCACGAAAGCTAAGAAA	0	0	2472
