# Supplementary material for: Community-based eDNA metabarcoding for monitoring fish biodiversity and food webs in the Peace-Athabasca Delta
Source: PeerJ. 2026 May 22;14:e21341. doi: 10.7717/peerj.21341 (PMC13200620; doi:10.7717/peerj.21341)
Supplement: Supplemental Information 6 [file peerj-14-21341-s006.zip]

Archive with 2 entries (2 files):
- Parks_Canada_map_oct2025_legend_17-10-2025.html
- __MACOSX/._Parks_Canada_map_oct2025_legend_17-10-2025.html
